# Supplementary material for: Mint/X11 PDZ domains from non-bilaterian animals recognize and bind CaV2 calcium channel C-termini in vitro
Source: Sci Rep. 2024 Sep 16;14:21615. doi: 10.1038/s41598-024-70652-8 (PMC11405698; doi:10.1038/s41598-024-70652-8)
Supplement: Supplementary file 17 — Supplementary Information 17. [file 41598_2024_70652_MOESM17_ESM.xlsx]

## Sheet: Sheet1
	Y2H
	Name	Purpose	Template	Sequence
	TMnt-PDZ1-2_pGBKF	Cloning TMint PDZ1/2/P1BM into pGBKT7	pGHUC-TMINT PDZ1/2 vector (GenScript)	AATTTACATATGAAAGTAGAGTATGAAAATG
	TMnt-PDZ1-2_pGBKR	Cloning TMint PDZ1/2/P1BM into pGBKT7		AATTTAGGATCCTTAGATATATTCCGGTGTC
	TMnt-PDZ1_pGBKR	Cloning TMint PDZ1 into pGBKT7		AATTTAGGATCCTTACTCCGTAACCGGCGAC
	TCaV2-CT_pGDF	Cloning TCaV2 CT into pGADT7	pTCaV2-IRES-EGFP vector (from cDNA)	AATTTACATATGACCAATAACCTTCACCATC
	TCaV2-CT_pGDR	Cloning TCaV2 CT into pGADT7		AATTTAGGATCCTTAAACTGCTGTACATTTTG
	TCaV2-CT_pGDRDel	Cloning TCaV2 CT (4 aa deletion) into pGADT7		AATTTAGGATCCTTATTTTGATATGTTAGTAAGATC
	NMnt-PDZ1-2_pGKF	Cloning NMint PDZ1/2/P1BM into pGBKT7	pGHUC-NMINT PDZ1/2 vector (GenScript)	AATTTACATATGGATGCAGAATATAATTGTG
	NMnt-PDZ1-2_pGKR	Cloning NMint PDZ1/2/P1BM into pGBKT7		AATTTAGGATCCTTAGATGTGCTGTGGGGCG
	NCaV2c-CT_pGDF	Cloning NCaV2 CT into pGADT7	pNCaV2-IRES-EGFP vector (GenScript)	AATTTAGAATTCCGCCTGGACCCCTTCCCAGAC
	NCaV2c-CT_pGDR	Cloning NCaV2 CT into pGADT7		AATTTACTCGAGTCAACACCAAGTCTCCTCGTC
	NCaV2c-CT_pGDRDel	Cloning NCaV2 CT (4 aa deletion) into pGADT7		AATTTACTCGAGTCACTCGTCATTGTCAAACATTCC
	HMnt-PDZ1-2_pGKF	Cloning HMint PDZ1/2/P1BM into pGBKT7	pGHUC-HMint PDZ1/2 vector (GenScript)	AATTTAGAATTCGATGCAGAATATAATTGTG
	HMnt-PDZ1-2_pGKR	Cloning HMint PDZ1/2/P1BM into pGBKT7		AATTTAGAATTCCAATGTGCTTATTCTGAAG
	MCaV2c4-CT_pGDF	Cloning MCaV2 CT into pGADT7	pMCaV2-IRES-EGFP vector (from cDNA)	AATTTAGAATTCATCAGTAAAAAGCCAGTACAC
	MCaV2c4-CT_pGDR	Cloning MCaV2 CT into pGADT7		AATTTACTCGAGCTATATGTCGCCTGATGGCG
	MCaV2c4-CT_pGDRDe	Cloning MCaV2 CT (4 aa deletion) into pGADT7		AATTTACTCGAGTCATGGCGAGGTCGACAGTACTG
	TMintPDZ1 KQ - F	K920Q mutation of TMint in pGBKT7	TMint PDZ1/PDZ2/P1BM or PDZ1 in pGBKT7 (from above)	CCGATTGACAAGTGCCAGGCTATTATTAAAGAG
	TMintPDZ1 KQ - R	K920Q mutation of TMint in pGBKT7		CTCTTTAATAATAGCCTGGCACTTGTCAATCGG
	CoIP
	Name	Purpose	Template	Sequence
	pIR-FL_pIR_TC2-F	Cloning TCaV2 CT into pEGFP-C1	pTCaV2-IRES-EGFP vector (from cDNA)	ATTAATACTCGAGCCGCTAGCGCCGCCACCATGTACCCGTATGATGTGCCGGACTACGCGCGAACACCAATTCGAACTGG
	pIR-FL_pIR_TC2-R			ATTAATAGGATCCACTGCAGAATTCGAAGCTTGAGGTCGAGTTAAACTGCTGTACATTTTG
	pIR-FL_pIR_NC2c-F	Cloning NCaV2 CT into pEGFP-C1	pNCaV2-IRES-EGFP vector (GenScript)	ATTAATACTCGAGCCGCTAGCGCCGCCACCATGTACCCGTATGATGTGCCGGACTACGCGCTGTTCCGCCGCTTCG
	pIR-FL_pIR_NC2c-R			ATTAATAGGATCCACTGCAGAATTCGAAGCTTGAGGTCGAGTCAACACCAAGTCTCCTCGT
	pIR_TC2-CT-QCF	ΔPDZ mutagenesis of TCaV2 CT in pEGFP-C1	TCaV2 CT in pEGFP-C1 (from above)	CATTCAATTCAGATGATCTTTGAAACATATCAAAATGTACAGC
	pIR_TC2-CT-QCR			GCTGTACATTTTGATATGTTTCAAAGATCATCTGAATTGAATG
	pIR_NC2-CT-QCF	ΔPDZ mutagenesis of NCaV2 CT in pEGFP-C1	NCaV2 CT in pEGFP-C1 (from above)	CCTACTTTATCTTTGGAATGTAGACAATGACGAGGAGACTTGG
	pIR_NC2-CT-QCR			CCAAGTCTCCTCGTCATTGTCTACATTCCAAAGATAAAGTAGG
	cDNA_pIR_TMint-F1	Cloning of TMint into pIRES2-DsRed2	Whole animal cDNA library	GCATAACGTTTCGTACATCGCCG
	cDNA_pIR_TMint-F2			ATTAATAGCTAGCGCCGCCACCATGAAAGAAAAGAGTGGAAAAGC
	cDNA_pIR_TMint-R1			GCTTATTTGATGCATCGCATACTTCTGC
	cDNA_pIR_TMint-R2			ATTAATACTCGAGCTACAGATCCTCTTCTGAGATGAGTTTTTGTTCGATGTATTCTGGCGTTTCTTGG
